# Supplementary material for: Cholestanol accelerates α-synuclein aggregation and spreading by activating asparagine endopeptidase
Source: JCI Insight. 2023 Nov 8;8(21):e165841. doi: 10.1172/jci.insight.165841 (PMC10721279; doi:10.1172/jci.insight.165841)
Supplement: Supporting data values [file jciinsight-8-165841-s222.xlsx]

## Sheet: Figure 1
Figure 1A (Cell viability (% of blank))	Blank	0	5	10	20	40 (μM Cholestanol)
	94.3024	94.2459	83.0112	78.1446	64.358	62.2353
	101.958	96.1655	81.9836	76.3494	65.0694	62.5966
	102.489	97.6898	80.3126	74.9605	65.3856	56.7817
	100.343	99.2367	79.7141	79.1383	63.8726	54.5008
	100.908	101.698	83.0564	69.6649	64.9	59.8529
Figure 1C (LGMN mRNA level Fold (% of vehicle))	Vehicle	Cholestanol
	105.9	252.549
	100.4	180.305
	89.73	218.968
	103.9	181.59
Figure 1D (AEP activity (AFU))	Blank	0	5	10	20	40 (μM Cholestanol)
	1.29273e+07	1.27547e+07	1.42897e+07	1.49553e+07	1.73791e+07	2.12278e+07
	1.3549e+07	1.28141e+07	1.4484e+07	1.65358e+07	1.68227e+07	2.21592e+07
	1.19388e+07	1.33115e+07	1.44844e+07	1.50677e+07	1.79444e+07	2.17558e+07
	1.33571e+07	1.35682e+07	1.4911e+07	1.52037e+07	1.8317e+07	2.23589e+07
	1.33349e+07	1.3325e+07	1.32148e+07	1.62527e+07	1.86185e+07	2.37611e+07
	1.32289e+07	1.33878e+07	1.50332e+07	1.57472e+07	1.84281e+07	2.36594e+07
Figure 1E (Protein levels (relative to GAPDH))	C/EBPβ
	Blank	0	5	10	20	40 (μM Cholestanol)
	0.0237483	0.0171471	0.0429424	0.152531	0.335873	0.388863
	0.0228979	0.0162454	0.0428476	0.148173	0.324205	0.383566
	0.0208962	0.0139377	0.040781	0.138608	0.299001	0.374214
	0.0225854	0.0151627	0.0418917	0.147058	0.321237	0.372763
	0.0200581	0.0133807	0.0372437	0.137442	0.305537	0.3645
	pC/EBPβ
	Blank	0	5	10	20	40 (μM Cholestanol)
	0.0591772	0.0527445	0.176533	0.288016	0.384015	0.589074
	0.0615632	0.0563273	0.18188	0.292751	0.397016	0.571309
	0.0657322	0.0608328	0.173424	0.269162	0.371199	0.566716
	0.0684439	0.055042	0.184061	0.298397	0.399807	0.596547
	0.0591392	0.0581279	0.189198	0.299728	0.405505	0.619109
	Pro-AEP
	Blank	0	5	10	20	40 (μM Cholestanol)
	0.0585144	0.0987853	0.301004	0.449565	0.552225	0.592985
	0.0560403	0.102357	0.253034	0.391213	0.486115	0.540717
	0.0580275	0.100198	0.283865	0.436148	0.528088	0.582374
	0.0582355	0.069711	0.297615	0.442734	0.547845	0.592655
	0.0550481	0.0965457	0.290335	0.431106	0.526819	0.578029
	Active-AEP
	Blank	0	5	10	20	40 (μM Cholestanol)
	0.453418	0.371099	0.475508	0.583964	0.659695	0.800291
	0.410544	0.388707	0.485892	0.597802	0.648174	0.828995
	0.384001	0.385805	0.487698	0.59438	0.66897	0.853744
	0.408034	0.39066	0.482774	0.598933	0.658399	0.838198
	0.403232	0.326931	0.439118	0.515889	0.594449	0.728591
	N103
	Blank	0	5	10	20	40 (μM Cholestanol)
	0.20734	0.307266	0.574844	0.884688	0.989519	1.13873
	0.217856	0.321042	0.554248	0.815698	0.98706	1.15191
	0.311972	0.357681	0.614497	0.894645	1.04768	1.15933
	0.318623	0.365888	0.637643	0.938672	1.01182	1.17586
	0.321573	0.367038	0.624783	0.935647	0.968831	1.13922
	pS129
	Blank	0	5	10	20	40 (μM Cholestanol)
	0.0599709	0.0835082	0.275268	0.430202	0.59144	0.830726
	0.0532217	0.094904	0.313409	0.41495	0.680379	0.853726
	0.0633215	0.0952556	0.311882	0.344033	0.667364	0.821613
	0.0644101	0.0957367	0.311668	0.411127	0.57922	0.853565
	0.0652936	0.0814593	0.298687	0.426589	0.565622	0.857973
	α-syn
	Blank	0	5	10	20	40 (μM Cholestanol)
	0.788777	0.797202	0.812608	0.802468	0.694282	0.706007
	0.742409	0.819067	0.768261	0.752038	0.683279	0.676655
	0.763927	0.848943	0.787139	0.76343	0.719193	0.694515
	0.804347	0.808139	0.775744	0.743644	0.709817	0.728975
	0.718299	0.791909	0.733689	0.719147	0.723593	0.664646
Figure 1F (Protein levels (relative to GAPDH))	Active-AEP
	Vehicle			Cho
	Blank	sh-NC	sh-LGMN	Blank	sh-NC	sh-LGMN
	0.223687	0.223668	0.0366404	0.924486	0.834703	0.0786962
	0.195323	0.205985	0.0328742	0.847935	0.8198	0.0719418
	0.188856	0.208945	0.0317981	0.880312	0.849945	0.0768574
	0.20561	0.209212	0.0314041	0.853313	0.807305	0.0684741
	0.231147	0.247722	0.0393372	1.04133	0.917872	0.0769225
	N103
	Vehicle			Cho
	Blank	sh-NC	sh-LGMN	Blank	sh-NC	sh-LGMN
	0.418289	0.364997	0.270723	0.746047	0.705557	0.339122
	0.457503	0.430567	0.374868	0.778937	0.722236	0.349748
	0.397228	0.481849	0.320692	0.735361	0.732746	0.287379
	0.472447	0.419546	0.303557	0.770266	0.75975	0.319613
	0.422428	0.358593	0.344582	0.749924	0.744203	0.270782
	pS129
	Vehicle			Cho
	Blank	sh-NC	sh-LGMN	Blank	sh-NC	sh-LGMN
	0.259605	0.145749	0.193683	0.523935	0.523299	0.266033
	0.159071	0.167956	0.255232	0.497324	0.526023	0.243578
	0.302866	0.178764	0.197732	0.53597	0.524913	0.26859
	0.205778	0.170593	0.18414	0.495633	0.474087	0.295152
	0.216097	0.207728	0.23335	0.486969	0.465702	0.283693
	α-syn
	Vehicle			Cho
	Blank	sh-NC	sh-LGMN	Blank	sh-NC	sh-LGMN
	1.00852	0.984107	0.966088	0.941864	0.991963	0.978726
	0.992612	1.03728	0.933281	0.916433	1.0234	0.924289
	1.0925	0.98361	0.980912	0.988344	1.04497	0.95561
	1.0193	1.01259	0.975224	0.91553	0.983188	0.966119
	0.921966	1.00442	0.921686	0.957539	0.980505	0.990185
Figure 1G (Protein levels (relative to GAPDH))	N103
	Vehicle			Cho
	Blank	Vehicle	CP11	Blank	Vehicle	CP11
	0.271705	0.262597	0.227609	0.871861	0.88861	0.611893
	0.299226	0.264626	0.184212	0.778391	0.890617	0.545374
	0.321898	0.273637	0.228758	0.819885	0.850179	0.620833
	0.298192	0.260299	0.219868	0.826774	0.885555	0.574059
	0.30352	0.29903	0.207633	0.819763	0.828374	0.605474
	pS129
	Vehicle			Cho
	Blank	Vehicle	CP11	Blank	Vehicle	CP11
	0.318084	0.336296	0.348525	0.669707	0.704059	0.475909
	0.279827	0.339583	0.24682	0.648001	0.702392	0.468611
	0.302358	0.382874	0.363351	0.682999	0.665564	0.496563
	0.325053	0.408459	0.324504	0.640253	0.693295	0.476862
	0.324987	0.348843	0.324181	0.59046	0.681844	0.459273
	α-syn
	Vehicle			Cho
	Blank	Vehicle	CP11	Blank	Vehicle	CP11
	1.00529	1.03302	0.949983	0.923076	1.11912	0.934314
	0.969391	0.917981	0.962601	0.98587	0.942306	0.901708
	1.03175	0.975455	0.981651	0.96572	0.941468	0.921418
	1.05471	0.994596	0.947221	0.888039	1.04938	0.944689
	1.01885	0.883243	0.96895	0.939617	0.941293	0.972656

## Sheet: Figure 2
Figure 2B (Percent of cells with α-syn aggregates (%))	Blank	PFF + Vehicle	PFF + Cholestanol
	0	1.97629	6.31579
	0	2.22222	6.07735
	0	2.40385	5.42986
	0	1.17647	5.16129
	0	2.16718	5.78947
	0	1.71674	5.88235
	0	2.82258	5.20833
	0	2.16216	5.20833
	0	2.32558	4.63917
	0	1.44231	5.78947
Figure 2D (pS129 α-syn area/MAP2 area)	Blank	PFF + Vehicle	PFF + Cholestanol
	0.000274	0.071812	0.110862
	0.000204	0.068974	0.130274
	0.000225	0.065785	0.108331
	2.31e-05	0.063684	0.181042
	0.000814	0.055281	0.180864
Figure 2F (Percent of cells with α-syn aggregates (%))	PFF
	Vehicle			Cholestanol
	Blank	sh-NC	sh-LGMN	Blank	sh-NC	sh-LGMN
	2.875	1.5873	0.58997	6.01504	4.04412	1.27388
	1.992	1.91693	0.92308	5.23416	4.02299	0.862069
	2.294	2.68456	1.09589	5.01672	6.38298	1.30719
	2.97	2.15827	0.54348	4.67626	4.31034	0.766284
	1.676	2.04082	1.06383	4.0201	4.04412	0.925926
	1.533	1.81159	1.10619			1.69491
	1.556		1.30548			0.468384
Figure 2H (pS129 α-syn area/MAP2 area)	PFF
	WT		Lgmn-/-
	Vehicle	Cholestanol	Vehicle	Cholestanol
	0.084029	0.114176	0.014928	0.032826
	0.08268	0.11324	0.030612	0.053144
	0.063102	0.200346	0.034823	0.041008
	0.055261	0.133987	0.025044	0.01957
	0.073803	0.147998	0.050317	0.059598

## Sheet: Figure 3
Figure 3A (AEP activity (AFU))	Vehicle	CP11
	16164906	13381032
	14544534	13871404
	14930830	12619512
	15336636	13987682
	16072668	15021968
	16325764	14202678
	15737466	15007062
Figure 3B (Percent of cells with α-syn aggregates (%))	Vehicle	CP11
	4.13223	2.91005
	5.13699	2.42915
	3.7037	2.04082
	4.6875	2.11082
	5.43478	1.67131
Figure 3D (Protein levels relative to GAPDH)	N103
	Vehicle	CP11
	0.579561	0.158938
	0.588401	0.157984
	0.577583	0.158647
	0.547654	0.151746
	0.573447	0.159687
	pS129
	Vehicle	CP11
	0.673813	0.47407
	0.536995	0.333773
	0.541404	0.378801
	0.657037	0.444981
	0.641014	0.46956
	α-syn
	Vehicle	CP11
	1.15899	1.19816
	1.18611	1.22302
	1.18769	1.1796
	1.21403	1.2035
	1.21398	1.15313
	Bcl-2
	Vehicle	CP11
	0.54402	0.993183
	0.550364	0.928768
	0.507967	0.927142
	0.532129	0.892259
	0.490616	0.984111
	Bax
	Vehicle	CP11
	1.2652	0.857644
	1.1792	0.725407
	1.09007	0.77737
	1.18443	0.832734
	1.12867	0.812121
Figure 3E (pS129 α-syn area/MAP2 area)	Vehicle	CP11
	0.121553	0.093494
	0.131482	0.06503
	0.177366	0.102563
	0.127228	0.115083
	0.171638	0.073739

## Sheet: Figure 4
Figure 4A (Latency to fall (s))-Rotarod test	PBS				PFF
	WT		Lgmn-/-		WT		Lgmn-/-
	Ctr	Cho	Ctr	Cho	Ctr	Cho	Ctr	Cho
	300	270	290	286	164	86	300	191
	300	300	295	300	226	108	300	300
	300	202	300	300	203	119	248	300
	228	280	222	300	120	139	300	300
	300	222	300	209	208	88	180	300
	300	300	300	250	218	141	300	185
Figure 4B (Time to descend (s))-Pole test	PBS				PFF
	WT		Lgmn-/-		WT		Lgmn-/-
	Ctr	Cho	Ctr	Cho	Ctr	Cho	Ctr	Cho
	8	15	15	7	15	24	12	15
	7	10	10	11	18	19	11	14
	8	16	5	12	18	23	11	13
	12	8	12	14	15	21	12	14
	15	9	11	9	17	23	17	13
	16	11	6	10	18	21	15	15
Figure 4C (Time to cross beam (s))-Beam walking test	PBS				PFF
	WT		Lgmn-/-		WT		Lgmn-/-
	Ctr	Cho	Ctr	Cho	Ctr	Cho	Ctr	Cho
	11	8	5	7	14	22	13	15
	5	10	8	4	15	22	14	13
	7	12	9	6	15	18	11	14
	7	6	12	12	15	17	13	12
	12	10	6	6	14	22	10	13
	10	8	13	13	17	20	12	12
Figure 4E (pS129 α-syn area/TH area)	PBS				PFF
	WT		Lgmn-/-		WT		Lgmn-/-
	Ctr	Cho	Ctr	Cho	Ctr	Cho	Ctr	Cho
	0	1.94801e-05	0	0.000402681	0.024242	0.037297	0.00745286	0.00835999
	2.38022e-05	0	9.3163e-06	0	0.0199733	0.0392601	0	0.00218108
	9.37198e-05	0	0	0.000104449	0.0264383	0.0465092	0.00467978	0.00264304
	1.71277e-05	0.000150448	0	0	0.0242089	0.0300537	0.00950093	0.0105588
Figure 4H (Striatal TH-positive fiber density)	PBS				PFF
	WT		Lgmn-/-		WT		Lgmn-/-
	Ctr	Cho	Ctr	Cho	Ctr	Cho	Ctr	Cho
	2.36392	2.03639	1.95091	2.09384	1.35149	1.1214	1.58905	1.53298
	2.07501	2.15928	2.09775	2.13078	1.33562	1.09833	1.47774	1.55286
	2.03332	2.16474	1.98761	2.01376	1.39696	1.00369	1.48379	1.51076
	2.18136	2.1877	2.15954	2.0204	1.48809	1.07188	1.68215	1.42719
	2.13388	2.35942	2.10193	2.0695	1.44358	1.09997	1.85491	1.50117
Figure 4J (TH-positive neurons in SNpc)	PBS				PFF
	WT		Lgmn-/-		WT		Lgmn-/-
	Ctr	Cho	Ctr	Cho	Ctr	Cho	Ctr	Cho
	8022	7156	7167	7030	4740	2990	6442	4847
	7012	6845	6582	7000	4773	2901	5613	6926
	7026	6893	8007	6416	4581	3086	6564	4584
	9124	6915	8018	7826	4118	3589	6038	6416
		8062

## Sheet: Figure 5
Figure 5A (Latency to fall (s))-Rotarod test	PBS		PFF
	Cho
	Vehicle	CP11	Vehicle	CP11
	270	248	107	177
	300	260	143	193
	266	300	136	141
	256	271	81	156
	250	260	148	152
	293	289	72	116
Figure 5B (Time to descend (s))-Pole test	PBS		PFF
	Cho
	Vehicle	CP11	Vehicle	CP11
	9	8	18	12
	11	14	18	14
	6	11	21	13
	15	7	20	11
	8	10	22	13
	10	10	25	12
Figure 5C (Time to cross beam (s))-Beam walking test	PBS		PFF
	Cho
	Vehicle	CP11	Vehicle	CP11
	12	10	21	17
	7	11	22	16
	10	13	16	14
	5	4	22	17
	11	8	18	15
	9	7	20	15
Figure 5D (Percent of Ctx neurons with α-syn aggregates (%))	PBS		PFF
	Cho
	Vehicle	CP11	Vehicle	CP11
	0	0	6.56934	4.51977
	0	0	6.11111	5.71429
	0	0	7.75862	2.22222
	0	0	10.1852	5.33333
Figure 5D (Percent of ST neurons with α-syn aggregates (%))	PBS		PFF
	Cho
	Vehicle	CP11	Vehicle	CP11
	0	0	37.1429	9.73451
	0	0	30	8.88889
	0	0	26.5957	11.5789
	0	0	25.641	11.5646
Figure 5D (Percent of SN neurons with α-syn aggregates (%))	PBS		PFF
	Cho
	Vehicle	CP11	Vehicle	CP11
	0	0	23.5294	4
	0	0	26.6667	6.25
	0	0	16.6667	7.89474
	0	0	22.7273	10
Figure 5D (Percent of Hip neurons with α-syn aggregates (%))	PBS		PFF
	Cho
	Vehicle	CP11	Vehicle	CP11
	0	0	0	0
	0	0	0	0
	0	0	2.35294	0
	0	0	0.833333	0
Figure 5E (pS129 α-syn area/TH area)	PBS		PFF
	Cho
	Vehicle	CP11	Vehicle	CP11
	0.000106044	0	0.0666909	0.0177449
	0	0	0.0201004	0.00752114
	0	0	0.0329654	0.00149576
	0	0.000149089	0.0435462	0.00852385
Figure 5H (Striatal TH-positive fiber density)	PBS		PFF
	Cho
	Vehicle	CP11	Vehicle	CP11
	2.20754	1.78588	1.09087	1.46967
	1.84867	2.21603	1.00194	1.53646
	2.0495	1.94206	1.02278	1.17022
	1.92631	1.92216	1.1059	1.49947
	1.8452	1.85568	1.3503	1.79449
Figure 5J (TH-positive neurons in SNpc)	PBS		PFF
	Cho
	Vehicle	CP11	Vehicle	CP11
	5898	6679	3278	6501
	7814	6960	3393	5831
	7567	7049	3722	4425
	6801	8066	4081	5680

## Sheet: Supplemental Figure 2
Supplemental Figure 2G (Serum cholestanol concentrations (μM))	Control	PD
	1.98173	2.83009
	3.16868	2.36458
	2.81534	3.19374
	1.72044	3.52501
	2.31088	5.09198
	1.27862	3.5647
	2.09581	3.62007
	2.14034	2.91238
	2.51062	2.46697
	2.02991	7.52428
	2.28883	2.71449
	1.73723	2.88575
	2.27014	2.02887
	2.89815	4.18972
	3.2241	2.42286
	2.73602	3.05774
	2.75642	2.03115
	3.28373	2.52865
	1.17837	2.4942
		5.28402

## Sheet: Supplemental Figure 3
Supplemental Figure 3A (Complex I activity (mOD/min))	Vehicle	Cholestanol
	0.0017	0.0019
	0.0018	0.0019
	0.0019	0.002
	0.0022	0.0018
	0.0019	0.002
Supplemental Figure 3B (Complex II activity (U/mg prot))	Vehicle	Cholestanol
	2.64833	1.91596
	3.05577	2.43849
	3.05577	1.21925
	2.64833	1.74178
	4.88923	1.39342
Supplemental Figure 3C (Complex III activity (U/mg prot))	Vehicle	Cholestanol
	6.26481	3.6864
	5.98637	4.5056
	9.32761	2.8672
	6.54325	6.55359
	10.1629	4.5056
Supplemental Figure 3D (Complex IV activity (U/mg prot))	Vehicle	Cholestanol
	17.5599	13.4807
	19.4724	12.7981
	18.0815	16.8935
	22.2542	14.8458
	20.8633	19.2825
Supplemental Figure 3E (Complex V activity (U/mg prot))	Vehicle	Cholestanol
	27.0041	19.9208
	26.5132	18.0556
	26.4615	20.8012
	25.6348	18.6823
	25.9965	19.8313

## Sheet: Supplemental Figure 4
Supplemental Figure 4A (TX-soluble pS129 levels (relative to GAPDH))	Blank	PFF + Vehicle	PFF + Cholestanol
	0.067886	0.521351	0.718629
	0.060468	0.433007	0.502768
	0.058437	0.455052	0.59967
	0.056874	0.442664	0.61458
	0.066515	0.475729	0.652299
Supplemental Figure 4A (TX-insoluble pS129 levels (relative to GAPDH))	Blank	PFF + Vehicle	PFF + Cholestanol
	4.42041	966.634	1076.74
	3.35255	993.947	1078.67
	8.70772	953.968	996.148
	4.62787	1003.41	1071.48
	18.2144	986.143	1083.16
Supplemental Figure 4A (TX-soluble α-syn levels (relative to GAPDH))	Blank	PFF + Vehicle	PFF + Cholestanol
	1.29547	1.19671	0.894359
	1.15393	0.984145	0.764802
	1.26569	1.08935	0.884396
	1.30045	1.14204	0.875903
	1.24017	1.19344	0.96466
Supplemental Figure 4A (TX-insoluble α-syn levels (relative to GAPDH))	Blank	PFF + Vehicle	PFF + Cholestanol
	5.30307	32.929	137.433
	5.41125	37.1685	151.389
	4.66188	36.8216	135.944
	5.11623	34.9965	135.175
	5.60233	35.7268	154.038
Supplemental Figure 4B (Protein levels relative to GAPDH)	Cox IV
	Blank	PFF + Vehicle	PFF + Cholestanol
	1.12019	0.890574	0.235526
	1.10484	0.832335	0.256174
	1.09505	0.892672	0.24062
	1.26752	1.01502	0.278936
	1.14313	0.949852	0.27092
	Pro-AEP
	Blank	PFF + Vehicle	PFF + Cholestanol
	0.085777	0.33109	0.528541
	0.092541	0.386651	0.564733
	0.094104	0.372078	0.565529
	0.088784	0.341449	0.55206
	0.0889	0.337291	0.530383
	Active-AEP
	Blank	PFF + Vehicle	PFF + Cholestanol
	0.521107	0.732238	0.900772
	0.499024	0.817623	0.972936
	0.55548	0.733141	0.896624
	0.526877	0.762419	0.926743
	0.518292	0.750977	0.8627
	N103
	Blank	PFF + Vehicle	PFF + Cholestanol
	0.251094	0.458815	0.689338
	0.237367	0.449083	0.657847
	0.25167	0.455887	0.669884
	0.249066	0.460418	0.668106
	0.245243	0.450807	0.689539
	pS129
	Blank	PFF + Vehicle	PFF + Cholestanol
	0.497654	0.685778	0.922872
	0.494869	0.692984	0.907954
	0.496157	0.689318	0.935323
	0.492619	0.68378	0.922963
	0.512182	0.710959	0.958168
	α-syn
	Blank	PFF + Vehicle	PFF + Cholestanol
	0.949776	0.98836	0.898562
	1.06309	1.01547	0.908304
	0.960627	0.77224	0.968421
	0.910782	0.973699	0.899132
	0.952366	0.770873	0.856649
	Bcl-2
	Blank	PFF + Vehicle	PFF + Cholestanol
	0.52107	0.363096	0.208463
	0.513786	0.353163	0.200644
	0.53594	0.358764	0.222613
	0.518899	0.357633	0.204835
	0.544893	0.398626	0.211856
	Bax
	Blank	PFF + Vehicle	PFF + Cholestanol
	0.107262	0.334663	0.458233
	0.099331	0.288372	0.335795
	0.106835	0.334982	0.439137
	0.092715	0.291537	0.398169
	0.089798	0.298905	0.407259
Supplemental Figure 4C (N103 levels (relative to GAPDH))	Blank cell lysate incubated with PBS	Vehicle cell lysate incubated with α-syn PFFs	Cholestanol cell lysate incubated with α-syn PFFs
	0	1.50305	2.10982
	0.00039417	1.71155	2.28366
	0.00023769	1.60952	2.23511
	0	1.62184	2.11226
	0	1.4105	1.94321
Supplemental Figure 4D (Protein levels relative to GAPDH)	Cox IV
	Blank	PFF + Vehicle	PFF + Cholestanol
	0.98815	0.833749	0.645705
	1.00197	0.818399	0.645733
	0.997443	0.855909	0.659151
	1.01234	0.828061	0.646373
	0.969569	0.864699	0.668469
	Active-AEP
	Blank	PFF + Vehicle	PFF + Cholestanol
	0.430139	0.690584	0.87011
	0.418485	0.647429	0.837515
	0.444905	0.695585	0.872173
	0.454681	0.729229	0.998299
	0.461539	0.788102	0.957379
	pS129
	Blank	PFF + Vehicle	PFF + Cholestanol
	0.101886	0.501042	0.727099
	0.106798	0.529067	0.733419
	0.0963319	0.492754	0.717481
	0.102347	0.504931	0.738124
	0.105683	0.504847	0.722188
	α-syn
	Blank	PFF + Vehicle	PFF + Cholestanol
	0.999463	1.02968	1.0373
	1.04268	1.07627	1.0594
	0.984885	1.03349	1.02667
	1.01923	1.00181	1.02177
	0.984845	1.02002	1.06836
	Bcl-2
	Blank	PFF + Vehicle	PFF + Cholestanol
	0.672673	0.567934	0.46065
	0.72906	0.634113	0.49914
	0.677224	0.561598	0.47329
	0.673546	0.559734	0.453074
	0.66842	0.56037	0.461383
	Bax
	Blank	PFF + Vehicle	PFF + Cholestanol
	0.204624	0.543685	0.631995
	0.213097	0.554281	0.683382
	0.202115	0.589084	0.647652
	0.201462	0.55252	0.640517
	0.203748	0.55225	0.605485
Supplemental Figure 4E (Cox IV flourescence intensity (AFU))	Blank	PFF + Vehicle	PFF + Cholestanol
	107.319	92.847	73.716
	114.367	84.084	76.805
	119.625	77.743	62.714
	124.856	84.189	80.381
	120.415	89.822	75.656
	123.694	98.343	73.934
Supplemental Figure 4F (AEP activity (AFU))	Blank	PFF + Vehicle	PFF + Cholestanol
	22005199	21847179	25836707
	19137091	20879603	27562583
	19286687	20617063	25634639
	17995059	24035427	24491195
	20235975	21473435	27395583
	18629911	20332995	23217615
	19560411	20133171	24042007
	18685835	21636419	23368583
	17720507	25324411	22525807
Supplemental Figure 4G (Active-AEP levels (relative to GAPDH))	PFF
	Vehicle			Cholestanol
	Blank	sh-NC	sh-LGMN	Blank	sh-NC	sh-LGMN
	0.520101	0.702872	0.015022	0.974762	1.02251	0.007804
	0.688142	0.673823	0.010317	0.898316	0.985101	0.012519
	0.640184	0.587087	0.02032	0.865224	0.976499	0.012631
	0.691772	0.681086	0.015485	0.885871	0.844968	0.008037
	0.709608	0.641921	0.012262	0.895478	0.927482	0.008893
Supplemental Figure 4G (N103 levels (relative to GAPDH))	PFF
	Vehicle			Cholestanol
	Blank	sh-NC	sh-LGMN	Blank	sh-NC	sh-LGMN
	0.127604	0.136228	0.008504	0.484601	0.605794	0.017943
	0.116531	0.121569	0.005397	0.456867	0.547151	0.013443
	0.121229	0.12763	0.005559	0.456634	0.515784	0.00828
	0.091797	0.087983	0.003994	0.417633	0.346581	0.007001
	0.104382	0.116913	0.004416	0.417994	0.472875	0.01936
Supplemental Figure 4G (pS129 levels (relative to GAPDH))	PFF
	Vehicle			Cholestanol
	Blank	sh-NC	sh-LGMN	Blank	sh-NC	sh-LGMN
	0.479798	0.430754	0.242541	0.554556	0.54738	0.259795
	0.48598	0.444577	0.237871	0.573548	0.57709	0.286202
	0.488314	0.426808	0.23625	0.557755	0.572766	0.294544
	0.452881	0.466427	0.222692	0.567212	0.542914	0.279561
	0.401344	0.435406	0.245754	0.573998	0.552024	0.252767
Supplemental Figure 4G (α-syn levels (relative to GAPDH))	PFF
	Vehicle			Cholestanol
	Blank	sh-NC	sh-LGMN	Blank	sh-NC	sh-LGMN
	0.959025	0.982762	1.0061	1.00775	1.03597	1.01751
	0.943349	0.971995	0.989265	1.02133	1.00953	1.01725
	1.00158	1.01757	1.05564	1.06961	1.13879	1.0818
	1.00108	1.00212	1.0298	1.0526	1.06471	1.06656
	1.01438	1.01384	1.05157	1.05944	1.05001	1.05365
Supplemental Figure 4G (Bcl-2 levels (relative to GAPDH))	PFF
	Vehicle			Cholestanol
	Blank	sh-NC	sh-LGMN	Blank	sh-NC	sh-LGMN
	0.65913	0.634916	0.90144	0.521536	0.548852	0.884648
	0.68203	0.663555	0.88795	0.524057	0.542943	0.894218
	0.686153	0.684634	0.93045	0.528474	0.53941	0.880383
	0.668303	0.667097	0.916976	0.529037	0.552935	0.90871
	0.684665	0.668565	0.91009	0.526172	0.546818	0.896864
Supplemental Figure 4G (Bax levels (relative to GAPDH))	PFF
	Vehicle			Cholestanol
	Blank	sh-NC	sh-LGMN	Blank	sh-NC	sh-LGMN
	0.73112	0.770856	0.752289	0.886451	0.861077	0.70769
	0.81723	0.794632	0.720942	0.874946	0.849306	0.701992
	0.812687	0.882561	0.694583	0.944013	0.941831	0.72436
	0.763044	0.794077	0.764089	0.891069	0.857025	0.733359
	0.771357	0.798889	0.689251	0.877271	0.880923	0.736537

## Sheet: Supplemental Figure 5
Supplemental Figure 5A (Percent of cells with aggregates (%))	PBS				PFF
	GFP-α-syn		GFP-α-syn N103A		GFP-α-syn		GFP-α-syn N103A
	Vehicle	Cholestanol	Vehicle	Cholestanol	Vehicle	Cholestanol	Vehicle	Cholestanol
	0	0	0	0	2.2989	5	1.90476	1.5625
	0	0	0	0	4.1096	3.48837	2.05479	2.04082
	0	0	0	0	4.0404	5.20833	1.81818	2.35294
	0	0	0	0	3.252	3.44828	1.75439	1.36054
	0	0	0	0	3.0928	3.38983	0.819672	2.72727
	0				2.9703	7.8125	1.08696	2.46914
Supplemental Figure 5B (Cleaved/full length)	PBS				PFF
	GFP-α-syn		GFP-α-syn N103A		GFP-α-syn		GFP-α-syn N103A
	Vehicle	Cholestanol	Vehicle	Cholestanol	Vehicle	Cholestanol	Vehicle	Cholestanol
	0.0173517	0.0267175	0.001846	0.004504	0.03843	0.147426	0.001008	0.001172
	0.0105814	0.0228695	0.000595	0.000787	0.030933	0.143685	0.00055	0.000551
	0.0129585	0.027871	0.00155	0.002856	0.037126	0.152018	0.00091	0.000539
	0.0159056	0.0286719	0.001228	0.002794	0.040014	0.147031	0.0007	0.000831
	0.0155378	0.0238524	0.00114	0.001729	0.036104	0.146451	0.000738	0.000737
Supplemental Figure 5B (Active-AEP levels (relative to GAPDH))	PBS				PFF
	GFP-α-syn		GFP-α-syn N103A		GFP-α-syn		GFP-α-syn N103A
	Vehicle	Cholestanol	Vehicle	Cholestanol	Vehicle	Cholestanol	Vehicle	Cholestanol
	0.26	0.68	0.32	0.6	0.8	0.99	0.79	1.02
	0.26	0.57	0.35	0.58	0.75	1.03	0.76	0.99
	0.26	0.58	0.35	0.58	0.78	1.03	0.79	1
	0.3	0.57	0.32	0.58	0.8	1.05	0.77	0.97
	0.25	0.6	0.29	0.7	0.75	1.07	0.83	0.98
Supplemental Figure 5B (N103 levels (relative to GAPDH))	PBS				PFF
	GFP-α-syn		GFP-α-syn N103A		GFP-α-syn		GFP-α-syn N103A
	Vehicle	Cholestanol	Vehicle	Cholestanol	Vehicle	Cholestanol	Vehicle	Cholestanol
	0.09	0.15	0	0	0.19	0.25	0	0
	0.08	0.12	0	0	0.19	0.26	0	0
	0.09	0.13	0	0	0.19	0.26	0	0
	0.1	0.12	0	0	0.19	0.26	0	0
	0.08	0.13	0	0.01	0.19	0.27	0	0
Supplemental Figure 5B (pS129 levels (relative to GAPDH))	PBS				PFF
	GFP-α-syn		GFP-α-syn N103A		GFP-α-syn		GFP-α-syn N103A
	Vehicle	Cholestanol	Vehicle	Cholestanol	Vehicle	Cholestanol	Vehicle	Cholestanol
	0.302833	0.322049	0.328289	0.370612	0.848126	0.981014	0.644125	0.58733
	0.313296	0.273789	0.338335	0.358784	0.783533	0.877712	0.606453	0.548439
	0.30485	0.322043	0.353615	0.37349	0.783922	0.870225	0.599057	0.556657
	0.302904	0.362295	0.348442	0.361635	0.785698	0.851646	0.589894	0.557636
	0.30334	0.332883	0.335607	0.353149	0.867277	1.0182	0.648785	0.589343
Supplemental Figure 5B (α-syn levels (relative to GAPDH))	PBS				PFF
	GFP-α-syn		GFP-α-syn N103A		GFP-α-syn		GFP-α-syn N103A
	Vehicle	Cholestanol	Vehicle	Cholestanol	Vehicle	Cholestanol	Vehicle	Cholestanol
	0.937002	1.04558	0.939127	0.932215	0.998729	0.896623	0.943265	0.976365
	1.04145	0.910296	0.945214	0.961782	1.00343	0.917049	0.970414	0.975551
	1.02209	1.02486	0.989339	0.997493	1.00965	1.00562	0.979315	0.984129
	1.0191	1.02581	0.99311	0.989119	1.02348	0.990766	0.9744	0.998791
	1.04677	0.929828	0.951174	0.963193	1.0009	0.96796	1.00118	0.952291
Supplemental Figure 5B (Bcl-2 levels (relative to GAPDH))	PBS				PFF
	GFP-α-syn		GFP-α-syn N103A		GFP-α-syn		GFP-α-syn N103A
	Vehicle	Cholestanol	Vehicle	Cholestanol	Vehicle	Cholestanol	Vehicle	Cholestanol
	0.953627	1.01003	0.898443	0.948011	0.720826	0.585813	0.897837	0.980592
	0.941833	0.986863	0.876464	0.973605	0.716651	0.56498	0.862692	0.947685
	0.933414	1.01667	0.865078	0.926988	0.709437	0.577663	0.864435	0.930444
	0.901944	1.03422	0.935773	0.967539	0.66836	0.57944	0.946384	0.981452
	0.861484	0.884527	0.863518	0.99466	0.74748	0.547818	0.868875	0.844146
Supplemental Figure 5B (Bax levels (relative to GAPDH))	PBS				PFF
	GFP-α-syn		GFP-α-syn N103A		GFP-α-syn		GFP-α-syn N103A
	Vehicle	Cholestanol	Vehicle	Cholestanol	Vehicle	Cholestanol	Vehicle	Cholestanol
	0.289016	0.287008	0.263092	0.296296	0.63066	1.09351	0.505297	0.480855
	0.267662	0.266701	0.251756	0.263285	0.5886	0.99157	0.490687	0.46827
	0.251784	0.282571	0.251998	0.315001	0.577279	1.02602	0.502723	0.468813
	0.268648	0.260724	0.245359	0.301968	0.5838	1.00348	0.504547	0.461333
	0.29618	0.295219	0.256243	0.328054	0.631841	1.06488	0.572101	0.488683

## Sheet: Supplemental Figure 6
Supplemental Figure 6A (Levels of cholestanol in mouse brain (ng/mg tissue))	Control diet	Cholestanol diet
	40.65	262.08
	47.09	230.62
	45.32	301.51
	48.54	196.66
	SN
	Control diet	Cholestanol diet
	86.71	263.61
	70.66	305.56
	59.24	342.73
	63.29	294.6
Supplemental Figure 6C (C/EBPβ levels (relative to GAPDH))	PBS		PFF
	Ctr	Cho	Ctr	Cho
	0.056717	0.326437	0.43333	0.686367
	0.059891	0.399549	0.475869	0.736845
	0.06226	0.396301	0.418997	0.605563
	0.05767	0.40103	0.430484	0.711216
	0.059089	0.392413	0.449663	0.728025
	0.055943	0.382596	0.407906	0.744778
Supplemental Figure 6D (pC/EBPβ levels (relative to GAPDH))	PBS		PFF
	Ctr	Cho	Ctr	Cho
	0.143518	0.523863	0.555967	0.885184
	0.13315	0.479449	0.539969	0.83899
	0.134965	0.484748	0.530898	0.884715
	0.138563	0.510588	0.561613	0.875323
	0.109158	0.461594	0.503682	0.778451
	0.115401	0.395361	0.460398	0.706596

[truncated: 3 more sheets: Supplemental Figure 7, Supplemental Figure 8, Supplemental Table 1]
